# Supplementary material for: Uricase Crowding via Polyelectrolyte Layers Coacervation for Carbon Fiber-Based Electrochemical Detection of Uric Acid
Source: Polymers (Basel). 2022 Nov 26;14(23):5145. doi: 10.3390/polym14235145 (PMC9739113; doi:10.3390/polym14235145)
Supplement: Supplementary file 1 [file polymers-14-05145-s001.zip]

Archive with 1 entries (1 files):
- polymers-1984845-supplementary.pdf
